# Supplementary material for: New nomenclature combinations in the green alder species complex (Betulaceae)
Source: PhytoKeys. 2015 Aug 14;(56):1–6. doi: 10.3897/phytokeys.56.5225 (PMC4611743; doi:10.3897/phytokeys.56.5225)
Supplement: XML Treatment for Alnus alnobetula subsp. maximowiczii [file phytokeys.56.5225-treatment1.xml]

<!DOCTYPE tp:taxon-treatment
  PUBLIC "-//TaxonX//DTD Taxonomic Treatment Publishing DTD v0 20100105//EN" "tax-treatment-NSO.dtd">
<tp:taxon-treatment xmlns:tp="http://www.plazi.org/taxpub"><tp:treatment-meta><kwd-group><label>Taxon classification</label><kwd><named-content content-type="kingdom">Plantae</named-content></kwd><kwd><named-content content-type="order">Fagales</named-content></kwd><kwd><named-content content-type="family">Betulaceae</named-content></kwd></kwd-group><mixed-citation publication-type="journal"><person-group><name><surname>Chery</surname><given-names>Joyce</given-names></name></person-group><article-title>New nomenclature combinations in the green alder species complex (<tp:taxon-name><tp:taxon-name-part taxon-name-part-type="family">Betulaceae</tp:taxon-name-part></tp:taxon-name>)</article-title><source>PhytoKeys</source><day>14</day><month>8</month><year>2015</year><volume>2015</volume><issue>56</issue><fpage>1</fpage><lpage>6</lpage><pub-id pub-id-type="doi">10.3897/phytokeys.56.5225</pub-id></mixed-citation></tp:treatment-meta><tp:nomenclature><tp:taxon-name>
                        <tp:taxon-name-part taxon-name-part-type="genus">Alnus</tp:taxon-name-part>
                        <tp:taxon-name-part taxon-name-part-type="species">alnobetula</tp:taxon-name-part>
                        <tp:taxon-name-part taxon-name-part-type="infraspecific-rank">subsp.</tp:taxon-name-part>
                        <tp:taxon-name-part taxon-name-part-type="subspecies">maximowiczii</tp:taxon-name-part>
                        <object-id xmlns:xlink="http://www.w3.org/1999/xlink" content-type="ipni" xlink:type="simple">urn:lsid:ipni.org:names:77149153-1</object-id>
                    </tp:taxon-name><tp:taxon-authority>(Callier ex C.K. Schneid.) Chery</tp:taxon-authority><tp:taxon-status xmlns:xlink="http://www.w3.org/1999/xlink" xlink:type="simple">comb. n.</tp:taxon-status><tp:nomenclature-citation-list><tp:nomenclature-citation><tp:taxon-name><tp:taxon-name-part taxon-name-part-type="genus">Alnus</tp:taxon-name-part> <tp:taxon-name-part taxon-name-part-type="species">maximowiczii</tp:taxon-name-part></tp:taxon-name><comment> Callier ex C.K. Schneid., Illustr. Handb. Laubholzk. 1: 122. 1904: typified by the plate accompanying the protologue (Basionym).</comment></tp:nomenclature-citation><tp:nomenclature-citation><tp:taxon-name><tp:taxon-name-part taxon-name-part-type="genus">Alnus</tp:taxon-name-part> <tp:taxon-name-part taxon-name-part-type="species">crispa</tp:taxon-name-part> <tp:taxon-name-part taxon-name-part-type="infraspecific-rank">subsp.</tp:taxon-name-part> <tp:taxon-name-part taxon-name-part-type="subspecies">maximowiczii</tp:taxon-name-part></tp:taxon-name><comment> (Callier ex C.K. Schneid.) Hultén, Acta Univ. Lund. Avd. 2. 40(1): 590. 1944.</comment></tp:nomenclature-citation><tp:nomenclature-citation><tp:taxon-name><tp:taxon-name-part taxon-name-part-type="genus">Alnaster</tp:taxon-name-part> <tp:taxon-name-part taxon-name-part-type="species">maximowiczii</tp:taxon-name-part></tp:taxon-name><comment> (Callier) Czerep., Bot. Mater. Gerb. Bot. Inst. Komarova Akad. Nauk. S.S.S.R. 17: 97. 1955.</comment></tp:nomenclature-citation><tp:nomenclature-citation><tp:taxon-name><tp:taxon-name-part taxon-name-part-type="genus">Alnaster</tp:taxon-name-part> <tp:taxon-name-part taxon-name-part-type="species">crispus</tp:taxon-name-part> <tp:taxon-name-part taxon-name-part-type="infraspecific-rank">subsp.</tp:taxon-name-part> <tp:taxon-name-part taxon-name-part-type="subspecies">maximowiczii</tp:taxon-name-part></tp:taxon-name><comment> (Callier ex C.K. Schneid.) Murai, Bull. Gov. Forest Exp.Sta.154: 62. 1963.</comment></tp:nomenclature-citation><tp:nomenclature-citation><tp:taxon-name><tp:taxon-name-part taxon-name-part-type="genus">Duschekia</tp:taxon-name-part> <tp:taxon-name-part taxon-name-part-type="species">maximowiczii</tp:taxon-name-part></tp:taxon-name><comment> (Callier ex C.K. Schneid.) Pouzar, Preslia 36: 339. 1964.</comment></tp:nomenclature-citation><tp:nomenclature-citation><tp:taxon-name><tp:taxon-name-part taxon-name-part-type="genus">Alnaster</tp:taxon-name-part> <tp:taxon-name-part taxon-name-part-type="species">maximowiczii</tp:taxon-name-part></tp:taxon-name><comment> (Callier) Czerep., Fl. Arct. URSS Fasc. 5, 133 in obs. 1966.</comment></tp:nomenclature-citation><tp:nomenclature-citation><tp:taxon-name><tp:taxon-name-part taxon-name-part-type="genus">Alnus</tp:taxon-name-part> <tp:taxon-name-part taxon-name-part-type="species">viridis</tp:taxon-name-part> <tp:taxon-name-part taxon-name-part-type="infraspecific-rank">subsp.</tp:taxon-name-part> <tp:taxon-name-part taxon-name-part-type="subspecies">maximoviczii</tp:taxon-name-part></tp:taxon-name><comment> (Callier ex C.K. Schneid.) D. Löve, Taxon 17: 89. 1968.</comment></tp:nomenclature-citation><tp:nomenclature-citation><tp:taxon-name><tp:taxon-name-part taxon-name-part-type="genus">Alnus</tp:taxon-name-part> <tp:taxon-name-part taxon-name-part-type="species">viridis</tp:taxon-name-part> <tp:taxon-name-part taxon-name-part-type="infraspecific-rank">subsp.</tp:taxon-name-part> <tp:taxon-name-part taxon-name-part-type="subspecies">maximowiczii</tp:taxon-name-part></tp:taxon-name><comment> (Callier ex C.K. Schneid.) H. Ohba, Fl. Japan 2a: 27. 2006.</comment></tp:nomenclature-citation></tp:nomenclature-citation-list></tp:nomenclature><tp:treatment-sec sec-type="Distribution"><title>Distribution.</title><p>Temperate Asia: Russian Federation - Khabarovsk, Kurile Islands, Primorye, Sakhalin; Japan - Hokkaido, Honshu; Korea</p><fig id="F1" position="float" orientation="portrait"><label>Figure 1.</label><caption><p><tp:taxon-name><tp:taxon-name-part taxon-name-part-type="genus">Alnus</tp:taxon-name-part> <tp:taxon-name-part taxon-name-part-type="species">alnobetula</tp:taxon-name-part> <tp:taxon-name-part taxon-name-part-type="infraspecific-rank">subsp.</tp:taxon-name-part> <tp:taxon-name-part taxon-name-part-type="subspecies">maximowiczii</tp:taxon-name-part></tp:taxon-name> – images (taken by Jordan Wood) from Arnold Arboretum 1462-77*E <bold>a</bold>) developing infructescenes; <bold>b</bold>) old infructescences.</p></caption><graphic xmlns:xlink="http://www.w3.org/1999/xlink" xlink:href="phytokeys-056-001-g001.jpg" position="float" orientation="portrait" xlink:type="simple" id="oo_49902.jpg"/></fig></tp:treatment-sec></tp:taxon-treatment>
