# Supplementary material for: New nomenclature combinations in the green alder species complex (Betulaceae)
Source: PhytoKeys. 2015 Aug 14;(56):1–6. doi: 10.3897/phytokeys.56.5225 (PMC4611743; doi:10.3897/phytokeys.56.5225)
Supplement: XML Treatment for Alnus alnobetula subsp. mandschurica [file phytokeys.56.5225-treatment2.xml]

<!DOCTYPE tp:taxon-treatment
  PUBLIC "-//TaxonX//DTD Taxonomic Treatment Publishing DTD v0 20100105//EN" "tax-treatment-NSO.dtd">
<tp:taxon-treatment xmlns:tp="http://www.plazi.org/taxpub"><tp:treatment-meta><kwd-group><label>Taxon classification</label><kwd><named-content content-type="kingdom">Plantae</named-content></kwd><kwd><named-content content-type="order">Fagales</named-content></kwd><kwd><named-content content-type="family">Betulaceae</named-content></kwd></kwd-group><mixed-citation publication-type="journal"><person-group><name><surname>Chery</surname><given-names>Joyce</given-names></name></person-group><article-title>New nomenclature combinations in the green alder species complex (<tp:taxon-name><tp:taxon-name-part taxon-name-part-type="family">Betulaceae</tp:taxon-name-part></tp:taxon-name>)</article-title><source>PhytoKeys</source><day>14</day><month>8</month><year>2015</year><volume>2015</volume><issue>56</issue><fpage>1</fpage><lpage>6</lpage><pub-id pub-id-type="doi">10.3897/phytokeys.56.5225</pub-id></mixed-citation></tp:treatment-meta><tp:nomenclature><tp:taxon-name>
                        <tp:taxon-name-part taxon-name-part-type="genus">Alnus</tp:taxon-name-part>
                        <tp:taxon-name-part taxon-name-part-type="species">alnobetula</tp:taxon-name-part>
                        <tp:taxon-name-part taxon-name-part-type="infraspecific-rank">subsp.</tp:taxon-name-part>
                        <tp:taxon-name-part taxon-name-part-type="subspecies">mandschurica</tp:taxon-name-part>
                        <object-id xmlns:xlink="http://www.w3.org/1999/xlink" content-type="ipni" xlink:type="simple">urn:lsid:ipni.org:names:77149155-1</object-id>
                    </tp:taxon-name><tp:taxon-authority>(Callier ex C.K. Schneid.) Chery</tp:taxon-authority><tp:taxon-status xmlns:xlink="http://www.w3.org/1999/xlink" xlink:type="simple">comb. n.</tp:taxon-status><tp:nomenclature-citation-list><tp:nomenclature-citation><tp:taxon-name><tp:taxon-name-part taxon-name-part-type="genus">Alnus</tp:taxon-name-part> <tp:taxon-name-part taxon-name-part-type="species">fruticosa</tp:taxon-name-part> <tp:taxon-name-part taxon-name-part-type="infraspecific-rank">var.</tp:taxon-name-part> <tp:taxon-name-part taxon-name-part-type="variety">mandschurica</tp:taxon-name-part></tp:taxon-name><comment> Callier ex C.K. Schneid., Illustr. Handb. Laubholzk. 1:121. 1904: Lectotype: Nadelholzzone des Tschangpei-schan, immer vereinzelt, 1600–1800 m (Fenze 262); designated by Hand.-Mazz., not seen) (Basionym).</comment></tp:nomenclature-citation><tp:nomenclature-citation><tp:taxon-name><tp:taxon-name-part taxon-name-part-type="genus">Alnus</tp:taxon-name-part> <tp:taxon-name-part taxon-name-part-type="species">fruticosa</tp:taxon-name-part> <tp:taxon-name-part taxon-name-part-type="infraspecific-rank">var.</tp:taxon-name-part> <tp:taxon-name-part taxon-name-part-type="variety">mandschurica</tp:taxon-name-part></tp:taxon-name><comment> Callier ex Kom., Acta Hort. Petr. 22: 59. 1903.</comment></tp:nomenclature-citation><tp:nomenclature-citation><tp:taxon-name><tp:taxon-name-part taxon-name-part-type="genus">Alnus</tp:taxon-name-part> <tp:taxon-name-part taxon-name-part-type="species">fruticosa</tp:taxon-name-part> <tp:taxon-name-part taxon-name-part-type="infraspecific-rank">var.</tp:taxon-name-part> <tp:taxon-name-part taxon-name-part-type="variety">mandschurica</tp:taxon-name-part> <tp:taxon-name-part taxon-name-part-type="infraspecific-rank">f.</tp:taxon-name-part> <tp:taxon-name-part taxon-name-part-type="form">normalis</tp:taxon-name-part></tp:taxon-name><comment> Callier, Fedde, Rep. Spec. Nov. 10: 227. 1911.</comment></tp:nomenclature-citation><tp:nomenclature-citation><tp:taxon-name><tp:taxon-name-part taxon-name-part-type="genus">Alnus</tp:taxon-name-part> <tp:taxon-name-part taxon-name-part-type="species">fruticosa</tp:taxon-name-part> <tp:taxon-name-part taxon-name-part-type="infraspecific-rank">var.</tp:taxon-name-part> <tp:taxon-name-part taxon-name-part-type="variety">mandschurica</tp:taxon-name-part> <tp:taxon-name-part taxon-name-part-type="infraspecific-rank">f.</tp:taxon-name-part> <tp:taxon-name-part taxon-name-part-type="form">grandifolia</tp:taxon-name-part></tp:taxon-name><comment> Callier, Fedde, Rep. Spec. Nov. 10: 227.1911.</comment></tp:nomenclature-citation><!--PageBreak--><tp:nomenclature-citation><tp:taxon-name><tp:taxon-name-part taxon-name-part-type="genus">Alnus</tp:taxon-name-part> <tp:taxon-name-part taxon-name-part-type="species">mandschurica</tp:taxon-name-part></tp:taxon-name><comment> (Callier ex C.K. Schneid.) Hand.-Mazz., Oesterr. Bot. Z. 81: 306–307.1932.</comment></tp:nomenclature-citation><tp:nomenclature-citation><tp:taxon-name><tp:taxon-name-part taxon-name-part-type="genus">Alnus</tp:taxon-name-part> <tp:taxon-name-part taxon-name-part-type="species">crispa</tp:taxon-name-part> <tp:taxon-name-part taxon-name-part-type="basionym-authority">(Aiton)</tp:taxon-name-part> <tp:taxon-name-part taxon-name-part-type="authority">Pursh</tp:taxon-name-part> <tp:taxon-name-part taxon-name-part-type="infraspecific-rank">subsp.</tp:taxon-name-part> <tp:taxon-name-part taxon-name-part-type="subspecies">mandshurica</tp:taxon-name-part></tp:taxon-name><comment> (Callier) Hara, J. Fac. Sci. Univ. Tokyo III, -6, (2): 32. 1952.</comment></tp:nomenclature-citation><tp:nomenclature-citation><tp:taxon-name><tp:taxon-name-part taxon-name-part-type="genus">Alnus</tp:taxon-name-part> <tp:taxon-name-part taxon-name-part-type="species">mandschurica</tp:taxon-name-part> <tp:taxon-name-part taxon-name-part-type="infraspecific-rank">var.</tp:taxon-name-part> <tp:taxon-name-part taxon-name-part-type="variety">pubescens</tp:taxon-name-part></tp:taxon-name><comment> Baranov, in T. N. Liou, Illustrated Flora of Ligneous plants of N. E. China 206, t. 75, fig. 112, t. 76, figs 1–4. 1955.</comment></tp:nomenclature-citation><tp:nomenclature-citation><tp:taxon-name><tp:taxon-name-part taxon-name-part-type="genus">Duschekia</tp:taxon-name-part> <tp:taxon-name-part taxon-name-part-type="species">mandschurica</tp:taxon-name-part></tp:taxon-name><comment> (Callier ex C.K. Schneid.) Pouzar, Preslia 36(4): 339. 1964.</comment></tp:nomenclature-citation><tp:nomenclature-citation><tp:taxon-name><tp:taxon-name-part taxon-name-part-type="genus">Alnaster</tp:taxon-name-part> <tp:taxon-name-part taxon-name-part-type="species">crispa</tp:taxon-name-part> <tp:taxon-name-part taxon-name-part-type="basionym-authority">(Aiton)</tp:taxon-name-part> <tp:taxon-name-part taxon-name-part-type="infraspecific-rank">ssp.</tp:taxon-name-part> <tp:taxon-name-part taxon-name-part-type="subspecies">mandshurica</tp:taxon-name-part></tp:taxon-name><comment> (Callier) Murai, Bull. Gov. For. Expt. Sta. Jap. 171: 34. 1964.</comment></tp:nomenclature-citation></tp:nomenclature-citation-list></tp:nomenclature><tp:treatment-sec sec-type="Distribution"><title>Distribution.</title><p>Russian Federation: Khabarovsk, Primorye; China: Heilongjiang, Jilin, Liaoning, Nei Monggol; Korea</p></tp:treatment-sec></tp:taxon-treatment>
